# Supplementary material for: Analysis of the Composition of Lyophilisates Obtained from Aloe arborescens Gel of Leaves of Different Ages from Controlled Crops
Source: Molecules. 2021 May 27;26(11):3204. doi: 10.3390/molecules26113204 (PMC8198272; doi:10.3390/molecules26113204)
Supplement: Supplementary file 1 [file molecules-26-03204-s001.zip]

Archive with 1 entries (1 files):
- molecules-1185065-supplementary.pdf
